# Supplementary material for: Research on the sustainability of "greening" process in the Mu Us Sandy Land based on the spatiotemporal stability of ecological land
Source: PLoS One. 2024 Feb 6;19(2):e0292469. doi: 10.1371/journal.pone.0292469 (PMC10846700; doi:10.1371/journal.pone.0292469)
Supplement: S1 Fig — The average soil moisture at the underground depth of 0-10cm (a), 10-40cm(b), 40-100cm(c), and 100-200cm(d) in the study area in 2000–2020. (ZIP) [file pone.0292469.s001.zip]

Archive with 24 entries (20 files):
- S1 Fig/(a)/
- S1 Fig/(a)/2000.tif
- S1 Fig/(a)/2005.tif
- S1 Fig/(a)/2010.tif
- S1 Fig/(a)/2015.tif
- S1 Fig/(a)/2020.tif
- S1 Fig/(b)/
- S1 Fig/(b)/2000.tif
- S1 Fig/(b)/2005.tif
- S1 Fig/(b)/2010.tif
- S1 Fig/(b)/2015.tif
- S1 Fig/(b)/2020.tif
- S1 Fig/(c)/
- S1 Fig/(c)/2000.tif
- S1 Fig/(c)/2005.tif
- S1 Fig/(c)/2010.tif
- S1 Fig/(c)/2015.tif
- S1 Fig/(c)/2020.tif
- S1 Fig/(d)/
- S1 Fig/(d)/2000.tif
- S1 Fig/(d)/2005.tif
- S1 Fig/(d)/2010.tif
- S1 Fig/(d)/2015.tif
- S1 Fig/(d)/2020.tif
