# Supplementary material for: Research on the sustainability of "greening" process in the Mu Us Sandy Land based on the spatiotemporal stability of ecological land
Source: PLoS One. 2024 Feb 6;19(2):e0292469. doi: 10.1371/journal.pone.0292469 (PMC10846700; doi:10.1371/journal.pone.0292469)
Supplement: S3 Fig — (ZIP) [file pone.0292469.s003.zip]

Archive with 2 entries (2 files):
- S3 Fig/NPP(right).tif
- S3 Fig/Vegetation types(left).tif
